# Supplementary material for: The relationship between mindfulness, anxiety and depression during the COVID-19 pandemic: A meta-analysis of correlational studies
Source: Front Psychol. 2023 Feb 15;14:994205. doi: 10.3389/fpsyg.2023.994205 (PMC9975722; doi:10.3389/fpsyg.2023.994205)
Supplement: Supplementary file 1 [file Table_1.XLSX]

## Sheet: First author
Number	Study	Title	Assessment	Inclusion/Exclusion Criteria
1	Lisa M. Mann,2022	The role of equanimity in mediating the relationship between psychological distress and social isolation during COVID-19	Yes
2	Lisa M.W. Vos,2021	Optimism, mindfulness, and resilience as potential protective factors for the mental health consequences of fear of the coronavirus	Yes
3	Ilana Haliwa,2020	Mindfulness and engagement in COVID-19 preventive behavior	No	The study must have included a scale measuring anxiety or depression.
4	Janet Real-Ramírez,2020	Well-being status and post-traumatic stress symptoms in health workers attending mindfulness sessions during the early stage of the COVID-19 epidemic in Mexico	No	The study must have included a scale measuring mindfulness
5	Mehmet Saricali,2020	Fear of COVID-19, Mindfulness, Humor, and Hopelessness: A Multiple Mediation Analysis	No	The study must have included a scale measuring anxiety or depression.
6	Hacer Belen,2021	Fear of COVID-19 and Mental Health: The Role of Mindfulness in During Times of Crisis	Yes
7	Antonella Lopez,2021	Variations in mindfulness associated with the COVID-19 outbreak: Differential effects on cognitive failures, intrusive thoughts and rumination	No	Studies that did not report a Pearson correlation coefficient or explicitly reported a Pearson correlation coefficient were excluded.
8	Dirk De Clercq,2021	The link between fear about COVID-19 and insomnia: mediated by economic concerns and psychological distress, moderated by mindfulness	No	The study must have included a scale measuring anxiety or depression.
9	Ciro Conversano,2020	Mindfulness, Age and Gender as Protective Factors Against Psychological Distress During COVID-19 Pandemic	Yes
10	Mehwish Majeed,2020	Relationship Between Problematic Social Media Usage and Employee Depression: A Moderated Mediation Model of Mindfulness and Fear of COVID-19	Yes
11	Chienchung Huang,2021	Adverse Childhood Experiences and Mindfulness in Chinese College Students During the COVID-19 Pandemic	No	The study must have included a scale measuring anxiety or depression.
12	Jayne M. Hartstone,2021	The Role of Mindfulness and Life Satisfaction in Psychological Distress During the COVID‑19 Lockdown in New Zealand: a Quasi‑experimental Study	No	Studies that did not report a Pearson correlation coefficient or explicitly reported a Pearson correlation coefficient were excluded.
13	Ágnes Pálvölgyi,2020	A preliminary study on the effect of the COVID-19 pandemic on sporting behavior, mindfulness and well-being	No	Studies that did not report a Pearson correlation coefficient or explicitly reported a Pearson correlation coefficient were excluded.
14	Chiara Baiano,2020	Tendency to Worry and Fear of Mental Health during Italy’s COVID-19 Lockdown	No	Studies that did not report a Pearson correlation coefficient or explicitly reported a Pearson correlation coefficient were excluded.
15	Óliver Jiménez,2020	Psychological Impact of COVID-19 Confinement and Its Relationship with Meditation	Yes
16	Vita Droutman,2022	Association Between Dispositional Mindfulness, Clinical Characteristics, and Emotion Regulation in Women Entering Substance Use Disorder Treatment: an fMRI Study	No	Studies that did not report a Pearson correlation coefficient or explicitly reported a Pearson correlation coefficient were excluded.
17	Yao Sun,2020	Being Hopeful and Mindful During Adversity: A Longitudinal Study on College Students’ Adjustment During COVID‑19	No	The study must have included a scale measuring anxiety or depression.
18	Xinyue Wen,2022	Did Mindful People Do Better during the COVID-19 Pandemic? Mindfulness Is Associated with Well-Being and Compliance with Prophylactic Measures	No	Studies that did not report a Pearson correlation coefficient or explicitly reported a Pearson correlation coefficient were excluded.
20	Julie Lei Zhu,2021	Mindfulness practice for protecting mental health during the COVID-19 pandemic	No	The study must have included a scale measuring mindfulness（Non-trait mindfulness）
21	Francesca Chiesi,2022	Positive personal resources and psychological distress during the COVID‑19 pandemic: resilience, optimism, hope, courage, trait mindfulness, and self‑efcacy in breast cancer patients and survivors	Yes
22	Stephanie F. Dailey,2021	Social connectedness, mindfulness, and coping as protective factors during the COVID-19 pandemic	Yes
23	Chun Bun Lam,2022	Does Mindfulness Moderate the Link of Worry About COVID‑19 With Adjustment? An Actor‑Partner Interdependence Model Approach	Yes
24	Ezgi S. Demirdogen MD,2021	The associations between metacognition problems, mindfulness, and internalizing symptoms in university students quarantined due to Covid‐19 in Turkey	Yes
25	María Elena Gutiérrez-Hernández,2022	Analysis of the Predictive Role of Self-Compassion on Emotional Distress during COVID-19 Lockdown	No	The study must have included a scale measuring anxiety or depression.
26	İlhan Yalçın,2022	Latent profile analysis of COVID-19 fear, depression, anxiety, stress, mindfulness, and resilience	Yes
27	Kerry A. Sudom，2022	Well-being of Canadian Armed Forces members during the COVID-19 pandemic: the influence of positive health behaviours	No	Studies that did not report a Pearson correlation coefficient or explicitly reported a Pearson correlation coefficient were excluded.
28	Edward J. O’Connor，2022	Dispositional Mindfulness May Have Protected Athletes from Psychological Distress During COVID-19 in Australia	No	The study must have included a scale measuring anxiety or depression.
29	Benita Wielgus，2020	Examining the Associations between Psychological Flexibility, Mindfulness, Psychosomatic Functioning, and Anxiety during the COVID-19 Pandemic: A Path Analysis	Yes
30	Wei Hong, BS，2021	Social Media Exposure and College Students’ Mental Health During the Outbreak of COVID-19: The Mediating Role of Rumination and the Moderating Role of Mindfulness	No	The study must have included a scale measuring anxiety or depression.
31	Peng Xiong，2021	Factors Influencing Mental Health Among Chinese Medical and Non-medical Students in the Early Stage of the COVID-19 Pandemic	No	The study must have included a scale measuring mindfulness（The mindfulness scale is unrevised）
32	Yongju Yu，2020	Effects of mindfulness and meaning in life on psychological distress in Chinese university students during the COVID-19 epidemic: A chained mediation model	No	Studies that did not report a Pearson correlation coefficient or explicitly reported a Pearson correlation coefficient were excluded.
33	Daniela V. Fernandes，2020	Postpartum during COVID‐19 pandemic: Portuguese mothers' mental health, mindful parenting, and mother–infant bonding	No	The study must have included a scale measuring mindfulness（Non-trait mindfulness）
34	Amanda J. Dillard，2021	Trait mindfulness is negatively associated with distress related to COVID-19	No	Studies that did not report a Pearson correlation coefficient or explicitly reported a Pearson correlation coefficient were excluded.
35	Anja Roemer，2021	The role of dispositional mindfulness in employee readiness for change during the COVID-19 pandemic	No	The study must have included a scale measuring anxiety or depression.
36	Marissa D. Sbrilli，2021	The Indirect Efect of Parental Intolerance of Uncertainty on Perinatal Mental Health via Mindfulness During COVID‑19	No	The study must have included a scale measuring anxiety or depression.
37	Antonella Lopez，2021	Variations in mindfulness associated with the COVID-19 outbreak: Differential effects on cognitive failures, intrusive thoughts and rumination	No	The study must have included a scale measuring anxiety or depression.
38	Neha Dubey，2020	Knowledge of COVID-19 and Its Influence on Mindfulness, Cognitive Emotion Regulation and Psychological Flexibility in the Indian Community	No	Studies that did not report a Pearson correlation coefficient or explicitly reported a Pearson correlation coefficient were excluded.
39	Mahlagha Dehghan，2021	The relationship between anxiety, stress, spiritual health, and mindfulness among patients undergoing hemodialysis: A survey during the COVID-19 outbreak in Southeast Iran	No	Studies that did not report a Pearson correlation coefficient or explicitly reported a Pearson correlation coefficient were excluded.
40	Bobo Hi-Po Lau，2020	Self-Compassion Buffers the Adverse Mental Health Impacts of COVID-19-Related Threats: Results From a Cross-Sectional Survey at the First Peak of Hong Kong’s Outbreak	No	The study must have included a scale measuring mindfulness
41	Fadime Tulucu，2022	How does mindfulness boost work engagement and inhibit psychological distress among hospital employees during the COVID-19 pandemic? The mediating and moderating role of psychological resilience	No	The study must have included a scale measuring anxiety or depression.
42	Andrew T. Gloster，2020	Impact of COVID-19 pandemic on mental health: An international study	No	Studies that did not report a Pearson correlation coefficient or explicitly reported a Pearson correlation coefficient were excluded.
43	Joachim Waterschoot，2021	“How to unlock myself from boredom?” The role of mindfulness and a dual awareness- and action-oriented pathway during the COVID-19 lockdown	No	The study must have included a scale measuring anxiety or depression.

## Sheet: coder1
Number	Study	Title	Assessment	Inclusion/Exclusion Criteria
1	Lisa M. Mann,2022	The role of equanimity in mediating the relationship between psychological distress and social isolation during COVID-19	No	The study must have included a scale measuring mindfulness（Non-trait mindfulness）
2	Lisa M.W. Vos,2021	Optimism, mindfulness, and resilience as potential protective factors for the mental health consequences of fear of the coronavirus	Yes
3	Ilana Haliwa,2020	Mindfulness and engagement in COVID-19 preventive behavior	No	The study must have included a scale measuring anxiety or depression.
4	Janet Real-Ramírez,2020	Well-being status and post-traumatic stress symptoms in health workers attending mindfulness sessions during the early stage of the COVID-19 epidemic in Mexico	No	The study must have included a scale measuring mindfulness
5	Mehmet Saricali,2020	Fear of COVID-19, Mindfulness, Humor, and Hopelessness: A Multiple Mediation Analysis	No	The study must have included a scale measuring anxiety or depression.
6	Hacer Belen,2021	Fear of COVID-19 and Mental Health: The Role of Mindfulness in During Times of Crisis	Yes
7	Antonella Lopez,2021	Variations in mindfulness associated with the COVID-19 outbreak: Differential effects on cognitive failures, intrusive thoughts and rumination	No	Studies that did not report a Pearson correlation coefficient or explicitly reported a Pearson correlation coefficient were excluded.
8	Dirk De Clercq,2021	The link between fear about COVID-19 and insomnia: mediated by economic concerns and psychological distress, moderated by mindfulness	No	The study must have included a scale measuring anxiety or depression.
9	Ciro Conversano,2020	Mindfulness, Age and Gender as Protective Factors Against Psychological Distress During COVID-19 Pandemic	Yes
10	Mehwish Majeed,2020	Relationship Between Problematic Social Media Usage and Employee Depression: A Moderated Mediation Model of Mindfulness and Fear of COVID-19	Yes
11	Chienchung Huang,2021	Adverse Childhood Experiences and Mindfulness in Chinese College Students During the COVID-19 Pandemic	No	The study must have included a scale measuring anxiety or depression.
12	Jayne M. Hartstone,2021	The Role of Mindfulness and Life Satisfaction in Psychological Distress During the COVID‑19 Lockdown in New Zealand: a Quasi‑experimental Study	No	Studies that did not report a Pearson correlation coefficient or explicitly reported a Pearson correlation coefficient were excluded.
13	Ágnes Pálvölgyi,2020	A preliminary study on the effect of the COVID-19 pandemic on sporting behavior, mindfulness and well-being	No	Studies that did not report a Pearson correlation coefficient or explicitly reported a Pearson correlation coefficient were excluded.
14	Chiara Baiano,2020	Tendency to Worry and Fear of Mental Health during Italy’s COVID-19 Lockdown	No	Studies that did not report a Pearson correlation coefficient or explicitly reported a Pearson correlation coefficient were excluded.
15	Óliver Jiménez,2020	Psychological Impact of COVID-19 Confinement and Its Relationship with Meditation	Yes
16	Vita Droutman,2022	Association Between Dispositional Mindfulness, Clinical Characteristics, and Emotion Regulation in Women Entering Substance Use Disorder Treatment: an fMRI Study	No	Studies that did not report a Pearson correlation coefficient or explicitly reported a Pearson correlation coefficient were excluded.
17	Yao Sun,2020	Being Hopeful and Mindful During Adversity: A Longitudinal Study on College Students’ Adjustment During COVID‑19	No	The study must have included a scale measuring anxiety or depression.
18	Xinyue Wen,2022	Did Mindful People Do Better during the COVID-19 Pandemic? Mindfulness Is Associated with Well-Being and Compliance with Prophylactic Measures	No	Studies that did not report a Pearson correlation coefficient or explicitly reported a Pearson correlation coefficient were excluded.
20	Julie Lei Zhu,2021	Mindfulness practice for protecting mental health during the COVID-19 pandemic	No	The study must have included a scale measuring mindfulness（Non-trait mindfulness）
21	Francesca Chiesi,2022	Positive personal resources and psychological distress during the COVID‑19 pandemic: resilience, optimism, hope, courage, trait mindfulness, and self‑efcacy in breast cancer patients and survivors	Yes
22	Stephanie F. Dailey,2021	Social connectedness, mindfulness, and coping as protective factors during the COVID-19 pandemic	Yes
23	Chun Bun Lam,2022	Does Mindfulness Moderate the Link of Worry About COVID‑19 With Adjustment? An Actor‑Partner Interdependence Model Approach	Yes
24	Ezgi S. Demirdogen MD,2021	The associations between metacognition problems, mindfulness, and internalizing symptoms in university students quarantined due to Covid‐19 in Turkey	Yes
25	María Elena Gutiérrez-Hernández,2022	Analysis of the Predictive Role of Self-Compassion on Emotional Distress during COVID-19 Lockdown	No	The study must have included a scale measuring anxiety or depression.
26	İlhan Yalçın,2022	Latent profile analysis of COVID-19 fear, depression, anxiety, stress, mindfulness, and resilience	Yes
27	Kerry A. Sudom，2022	Well-being of Canadian Armed Forces members during the COVID-19 pandemic: the influence of positive health behaviours	No	Studies that did not report a Pearson correlation coefficient or explicitly reported a Pearson correlation coefficient were excluded.
28	Edward J. O’Connor，2022	Dispositional Mindfulness May Have Protected Athletes from Psychological Distress During COVID-19 in Australia	No	The study must have included a scale measuring anxiety or depression.
29	Benita Wielgus，2020	Examining the Associations between Psychological Flexibility, Mindfulness, Psychosomatic Functioning, and Anxiety during the COVID-19 Pandemic: A Path Analysis	Yes
30	Wei Hong, BS，2021	Social Media Exposure and College Students’ Mental Health During the Outbreak of COVID-19: The Mediating Role of Rumination and the Moderating Role of Mindfulness	No	The study must have included a scale measuring anxiety or depression.
31	Peng Xiong，2021	Factors Influencing Mental Health Among Chinese Medical and Non-medical Students in the Early Stage of the COVID-19 Pandemic	Yes
32	Yongju Yu，2020	Effects of mindfulness and meaning in life on psychological distress in Chinese university students during the COVID-19 epidemic: A chained mediation model	No	Studies that did not report a Pearson correlation coefficient or explicitly reported a Pearson correlation coefficient were excluded.
33	Daniela V. Fernandes，2020	Postpartum during COVID‐19 pandemic: Portuguese mothers' mental health, mindful parenting, and mother–infant bonding	No	The study must have included a scale measuring mindfulness（Non-trait mindfulness）
34	Amanda J. Dillard，2021	Trait mindfulness is negatively associated with distress related to COVID-19	No	Studies that did not report a Pearson correlation coefficient or explicitly reported a Pearson correlation coefficient were excluded.
35	Anja Roemer，2021	The role of dispositional mindfulness in employee readiness for change during the COVID-19 pandemic	No	The study must have included a scale measuring anxiety or depression.
36	Marissa D. Sbrilli，2021	The Indirect Efect of Parental Intolerance of Uncertainty on Perinatal Mental Health via Mindfulness During COVID‑19	No	The study must have included a scale measuring anxiety or depression.
37	Antonella Lopez，2021	Variations in mindfulness associated with the COVID-19 outbreak: Differential effects on cognitive failures, intrusive thoughts and rumination	No	The study must have included a scale measuring anxiety or depression.
38	Neha Dubey，2020	Knowledge of COVID-19 and Its Influence on Mindfulness, Cognitive Emotion Regulation and Psychological Flexibility in the Indian Community	No	Studies that did not report a Pearson correlation coefficient or explicitly reported a Pearson correlation coefficient were excluded.
39	Mahlagha Dehghan，2021	The relationship between anxiety, stress, spiritual health, and mindfulness among patients undergoing hemodialysis: A survey during the COVID-19 outbreak in Southeast Iran	No	Studies that did not report a Pearson correlation coefficient or explicitly reported a Pearson correlation coefficient were excluded.
40	Bobo Hi-Po Lau，2020	Self-Compassion Buffers the Adverse Mental Health Impacts of COVID-19-Related Threats: Results From a Cross-Sectional Survey at the First Peak of Hong Kong’s Outbreak	No	The study must have included a scale measuring mindfulness
41	Fadime Tulucu，2022	How does mindfulness boost work engagement and inhibit psychological distress among hospital employees during the COVID-19 pandemic? The mediating and moderating role of psychological resilience	No	The study must have included a scale measuring anxiety or depression.
42	Andrew T. Gloster，2020	Impact of COVID-19 pandemic on mental health: An international study	No	Studies that did not report a Pearson correlation coefficient or explicitly reported a Pearson correlation coefficient were excluded.
43	Joachim Waterschoot，2021	“How to unlock myself from boredom?” The role of mindfulness and a dual awareness- and action-oriented pathway during the COVID-19 lockdown	No	The study must have included a scale measuring anxiety or depression.

## Sheet: coder2
Number	Study	Title	Assessment	Inclusion/Exclusion Criteria
1	Lisa M. Mann,2022	The role of equanimity in mediating the relationship between psychological distress and social isolation during COVID-19	Yes
2	Lisa M.W. Vos,2021	Optimism, mindfulness, and resilience as potential protective factors for the mental health consequences of fear of the coronavirus	Yes
3	Ilana Haliwa,2020	Mindfulness and engagement in COVID-19 preventive behavior	No	The study must have included a scale measuring anxiety or depression.
4	Janet Real-Ramírez,2020	Well-being status and post-traumatic stress symptoms in health workers attending mindfulness sessions during the early stage of the COVID-19 epidemic in Mexico	No	The study must have included a scale measuring mindfulness
5	Mehmet Saricali,2020	Fear of COVID-19, Mindfulness, Humor, and Hopelessness: A Multiple Mediation Analysis	No	The study must have included a scale measuring anxiety or depression.
6	Hacer Belen,2021	Fear of COVID-19 and Mental Health: The Role of Mindfulness in During Times of Crisis	Yes
7	Antonella Lopez,2021	Variations in mindfulness associated with the COVID-19 outbreak: Differential effects on cognitive failures, intrusive thoughts and rumination	No	Studies that did not report a Pearson correlation coefficient or explicitly reported a Pearson correlation coefficient were excluded.
8	Dirk De Clercq,2021	The link between fear about COVID-19 and insomnia: mediated by economic concerns and psychological distress, moderated by mindfulness	No	The study must have included a scale measuring anxiety or depression.
9	Ciro Conversano,2020	Mindfulness, Age and Gender as Protective Factors Against Psychological Distress During COVID-19 Pandemic	Yes
10	Mehwish Majeed,2020	Relationship Between Problematic Social Media Usage and Employee Depression: A Moderated Mediation Model of Mindfulness and Fear of COVID-19	Yes
11	Chienchung Huang,2021	Adverse Childhood Experiences and Mindfulness in Chinese College Students During the COVID-19 Pandemic	No	The study must have included a scale measuring anxiety or depression.
12	Jayne M. Hartstone,2021	The Role of Mindfulness and Life Satisfaction in Psychological Distress During the COVID‑19 Lockdown in New Zealand: a Quasi‑experimental Study	No	Studies that did not report a Pearson correlation coefficient or explicitly reported a Pearson correlation coefficient were excluded.
13	Ágnes Pálvölgyi,2020	A preliminary study on the effect of the COVID-19 pandemic on sporting behavior, mindfulness and well-being	No	Studies that did not report a Pearson correlation coefficient or explicitly reported a Pearson correlation coefficient were excluded.
14	Chiara Baiano,2020	Tendency to Worry and Fear of Mental Health during Italy’s COVID-19 Lockdown	No	Studies that did not report a Pearson correlation coefficient or explicitly reported a Pearson correlation coefficient were excluded.
15	Óliver Jiménez,2020	Psychological Impact of COVID-19 Confinement and Its Relationship with Meditation	Yes
16	Vita Droutman,2022	Association Between Dispositional Mindfulness, Clinical Characteristics, and Emotion Regulation in Women Entering Substance Use Disorder Treatment: an fMRI Study	No	Studies that did not report a Pearson correlation coefficient or explicitly reported a Pearson correlation coefficient were excluded.
17	Yao Sun,2020	Being Hopeful and Mindful During Adversity: A Longitudinal Study on College Students’ Adjustment During COVID‑19	No	The study must have included a scale measuring anxiety or depression.
18	Xinyue Wen,2022	Did Mindful People Do Better during the COVID-19 Pandemic? Mindfulness Is Associated with Well-Being and Compliance with Prophylactic Measures	No	Studies that did not report a Pearson correlation coefficient or explicitly reported a Pearson correlation coefficient were excluded.
20	Julie Lei Zhu,2021	Mindfulness practice for protecting mental health during the COVID-19 pandemic	No	The study must have included a scale measuring mindfulness（Non-trait mindfulness）
21	Francesca Chiesi,2022	Positive personal resources and psychological distress during the COVID‑19 pandemic: resilience, optimism, hope, courage, trait mindfulness, and self‑efcacy in breast cancer patients and survivors	Yes
22	Stephanie F. Dailey,2021	Social connectedness, mindfulness, and coping as protective factors during the COVID-19 pandemic	Yes
23	Chun Bun Lam,2022	Does Mindfulness Moderate the Link of Worry About COVID‑19 With Adjustment? An Actor‑Partner Interdependence Model Approach	Yes
24	Ezgi S. Demirdogen MD,2021	The associations between metacognition problems, mindfulness, and internalizing symptoms in university students quarantined due to Covid‐19 in Turkey	Yes
25	María Elena Gutiérrez-Hernández,2022	Analysis of the Predictive Role of Self-Compassion on Emotional Distress during COVID-19 Lockdown	No	The study must have included a scale measuring anxiety or depression.
26	İlhan Yalçın,2022	Latent profile analysis of COVID-19 fear, depression, anxiety, stress, mindfulness, and resilience	Yes
27	Kerry A. Sudom，2022	Well-being of Canadian Armed Forces members during the COVID-19 pandemic: the influence of positive health behaviours	No	Studies that did not report a Pearson correlation coefficient or explicitly reported a Pearson correlation coefficient were excluded.
28	Edward J. O’Connor，2022	Dispositional Mindfulness May Have Protected Athletes from Psychological Distress During COVID-19 in Australia	No	The study must have included a scale measuring anxiety or depression.
29	Benita Wielgus，2020	Examining the Associations between Psychological Flexibility, Mindfulness, Psychosomatic Functioning, and Anxiety during the COVID-19 Pandemic: A Path Analysis	Yes
30	Wei Hong, BS，2021	Social Media Exposure and College Students’ Mental Health During the Outbreak of COVID-19: The Mediating Role of Rumination and the Moderating Role of Mindfulness	No	The study must have included a scale measuring anxiety or depression.
31	Peng Xiong，2021	Factors Influencing Mental Health Among Chinese Medical and Non-medical Students in the Early Stage of the COVID-19 Pandemic	No	The study must have included a scale measuring mindfulness（The mindfulness scale is unrevised）
32	Yongju Yu，2020	Effects of mindfulness and meaning in life on psychological distress in Chinese university students during the COVID-19 epidemic: A chained mediation model	No	Studies that did not report a Pearson correlation coefficient or explicitly reported a Pearson correlation coefficient were excluded.
33	Daniela V. Fernandes，2020	Postpartum during COVID‐19 pandemic: Portuguese mothers' mental health, mindful parenting, and mother–infant bonding	Yes
34	Amanda J. Dillard，2021	Trait mindfulness is negatively associated with distress related to COVID-19	No	Studies that did not report a Pearson correlation coefficient or explicitly reported a Pearson correlation coefficient were excluded.
35	Anja Roemer，2021	The role of dispositional mindfulness in employee readiness for change during the COVID-19 pandemic	No	The study must have included a scale measuring anxiety or depression.
36	Marissa D. Sbrilli，2021	The Indirect Efect of Parental Intolerance of Uncertainty on Perinatal Mental Health via Mindfulness During COVID‑19	No	The study must have included a scale measuring anxiety or depression.
37	Antonella Lopez，2021	Variations in mindfulness associated with the COVID-19 outbreak: Differential effects on cognitive failures, intrusive thoughts and rumination	No	The study must have included a scale measuring anxiety or depression.
38	Neha Dubey，2020	Knowledge of COVID-19 and Its Influence on Mindfulness, Cognitive Emotion Regulation and Psychological Flexibility in the Indian Community	No	Studies that did not report a Pearson correlation coefficient or explicitly reported a Pearson correlation coefficient were excluded.
39	Mahlagha Dehghan，2021	The relationship between anxiety, stress, spiritual health, and mindfulness among patients undergoing hemodialysis: A survey during the COVID-19 outbreak in Southeast Iran	No	Studies that did not report a Pearson correlation coefficient or explicitly reported a Pearson correlation coefficient were excluded.
40	Bobo Hi-Po Lau，2020	Self-Compassion Buffers the Adverse Mental Health Impacts of COVID-19-Related Threats: Results From a Cross-Sectional Survey at the First Peak of Hong Kong’s Outbreak	No	The study must have included a scale measuring mindfulness
41	Fadime Tulucu，2022	How does mindfulness boost work engagement and inhibit psychological distress among hospital employees during the COVID-19 pandemic? The mediating and moderating role of psychological resilience	No	The study must have included a scale measuring anxiety or depression.
42	Andrew T. Gloster，2020	Impact of COVID-19 pandemic on mental health: An international study	No	Studies that did not report a Pearson correlation coefficient or explicitly reported a Pearson correlation coefficient were excluded.
43	Joachim Waterschoot，2021	“How to unlock myself from boredom?” The role of mindfulness and a dual awareness- and action-oriented pathway during the COVID-19 lockdown	No	The study must have included a scale measuring anxiety or depression.
